# Supplementary material for: A new perspective on fungal metabolites: identification of bioactive compounds from fungi using zebrafish embryogenesis as read-out
Source: Sci Rep. 2019 Nov 26;9:17546. doi: 10.1038/s41598-019-54127-9 (PMC6879544; doi:10.1038/s41598-019-54127-9)
Supplement: Supplementary file 2 — Supplementary Table S1 [file 41598_2019_54127_MOESM2_ESM.xlsx]

## Sheet: Schimmel info
CBS number	species
CBS 100.06	Absidia glauca
CBS 100.08	Absidia cylindrospora
CBS 100.11	Byssochlamys nivea
CBS 100.12	Armillaria mellea
CBS 100.15	Phoma clematidina
CBS 100.16	Absidia repens
CBS 100.22	Actinomucor elegans
CBS 100.23	Alternaria grossulariae
CBS 100.25	Ulocladium atrum
CBS 100.28	Absidia blakesleeana
CBS 100.32	Absidia coerulea
CBS 100.35	Absidia cylindrospora
CBS 100.36	Absidia blakesleeana
CBS 100.37	Absidia cylindrospora
CBS 100.38	Absidia coerulea
CBS 100.48	Absidia glauca
CBS 100.54	Ramichloridium schulzeri
CBS 100.59	Absidia glauca
CBS 100.62	Absidia pseudocylindrospora
CBS 100.66	Mucor strictus
CBS 100.68	Exophiala pisciphila
CBS 100003	Bionectria subquaternata
CBS 100199	Ceratocystis pinicola
CBS 100200	Ceratocystis pinicola
CBS 100202	Ceratocystis resinifera
CBS 100205	Ceratocystis polonica
CBS 100240	Pezicula cinnamomea
CBS 100242	Lambertellinia scutuloides
CBS 100244	Pezicula frangulae
CBS 100254	Aporospora terricola
CBS 100256	Aporospora terricola
CBS 100267	Hymenoscyphus salicellus
CBS 100273	Cudoniella acicularis
CBS 100285	Bionectria oblongispora
CBS 100343	Melanopsamma pomiformis
CBS 100394	Aporospora terricola
CBS 100397	Phaeoacremonium aleophilum
CBS 100502	Clonostachys rosea
CBS 100536	Talaromyces emodensis
CBS 100537	Talaromyces convolutus
CBS 100538	Talaromyces eburneus
CBS 100539	Penicillium paneum
CBS 100573	Antarctomyces psychrotrophicus
CBS 100818	Phaeoacremonium inflatipes
CBS 100979	Bionectria zelandiaenovae
CBS 100980	Bionectria aureofulvella
CBS 101.08	Absidia glauca
CBS 101.10	Chrysosporium merdarium
CBS 101.13	Alternaria alternata
CBS 101.14	Aspergillus carbonarius
CBS 101.16	Circinella umbellata
CBS 101.20	Moniliella suaveolens
CBS 101.23	Aspergillus ostianus
CBS 101.24	Harzia verrucosa
CBS 101.26	Alternaria iridis
CBS 101.28	Absidia coerulea
CBS 101.29	Absidia heterospora
CBS 101.31	Geomyces pannorum
CBS 101.32	Absidia repens
CBS 101.35	Absidia cylindrospora
CBS 101.36	Absidia coerulea
CBS 101.37	Absidia cylindrospora
CBS 101.39	Agrocybe pediades
CBS 101.43	Aspergillus aculeatus
CBS 101.48	Absidia glauca
CBS 101.54	Geomyces pannorum
CBS 101.59	Absidia cuneospora
CBS 101.60	Monodictys castaneae
CBS 101.61	Sarocladium attenuatum
CBS 101.63	Monocillium nordinii
CBS 101.64	Aspergillus giganteus
CBS 101.69	Penicillium argillaceum
CBS 101.73	Isaria fumosorosea
CBS 101.75	Eleutherascus peruvianus
CBS 101.77A	Paraphaeoisaria alabamensis
CBS 101.79	Heterocephalum aurantiacum
CBS 101.80	Phoma andigena
CBS 101.83	Arthroderma cookiellum
CBS 101.89	Goidanichiella barronii
CBS 101032	Penicillium paneum
CBS 101075	Talaromyces spectabilis
CBS 101146	Stachybotrys chartarum
CBS 101148	Acremonium borodinense
CBS 101160	Aureobasidium pullulans
CBS 101164	Barrina polyspora
CBS 101335	Fusarium coccophilum
CBS 101359	Phaeomoniella chlamydospora
CBS 101376	Coleophoma cylindrospora
CBS 101415	Penicillium erythromellis
CBS 101416	Penicillium pinophilum
CBS 101419	Penicillium cecidicola
CBS 101504	Monilinia fructigena
CBS 101505	Monilinia laxa
CBS 101507	Monilinia laxa
CBS 101508	Monilinia fructicola
CBS 101510	Monilinia fructicola
CBS 101512	Monilinia fructicola
CBS 101514	Arthroderma otae
CBS 101592	Alternaria dauci
CBS 101637	Phoma pimpinellae
CBS 101701	Aspergillus awamori
CBS 101702	Aspergillus awamori
CBS 101704	Aspergillus awamori
CBS 101705	Aspergillus niger
CBS 101739	Phaeoacremonium viticola
CBS 101746	Eurotium aridicola
CBS 101747	Eurotium fimicola
CBS 101748	Eurotium tuberculatum
CBS 101749	Eurotium costiforme
CBS 101750	Eurotium parviverruculosum
CBS 101754	Neosartorya delicata
CBS 101868	Psilocybe semilanceata
CBS 101888	Aspergillus pseudoheteromorphus
CBS 101908	Wawelia microspora
CBS 101916	Bionectria levigata
CBS 101957	Neocosmospora vasinfecta
CBS 102.08	Absidia glauca
CBS 102.12	Aspergillus niger
CBS 102.16	Circinella umbellata
CBS 102.17	Neofusicoccum parvum
CBS 102.20	Gymnoascus reessii
CBS 102.22	Aspergillus oryzae
CBS 102.23	Aspergillus violaceofuscus
CBS 102.25	Phoma subboltshauseri
CBS 102.26	Ulocladium lanuginosum
CBS 102.28	Absidia coerulea
CBS 102.31	Geomyces pannorum
CBS 102.32	Absidia repens
CBS 102.35	Absidia fusca
CBS 102.36	Absidia blakesleeana
CBS 102.39	Agrocybe pediades
CBS 102.40	Aspergillus niger
CBS 102.42	Curvularia inaequalis
CBS 102.43	Eurotium pseudoglaucum
CBS 102.44	Gongronella butleri
CBS 102.45	Aspergillus avenaceus
CBS 102.46	Ulocladium tuberculatum
CBS 102.47	Alternaria citri
CBS 102.49	Achlya sparrowii
CBS 102.54	Geomyces pannorum
CBS 102.59	Absidia cuneospora
CBS 102.61	Acrophialophora levis
CBS 102.64	Botryodiplodia excelsa
CBS 102.66	Phoma clematidina
CBS 102.69	Penicillium argillaceum
CBS 102.74	Paecilomyces variotii
CBS 102.77	Phialophora sessilis
CBS 102.78	Grosmannia clavigera
CBS 102.80	Phoma exigua
CBS 102.83	Arthroderma cookiellum
CBS 102.91	Armillaria mellea
CBS 102033	Bionectria pityrodes
CBS 102067	Lecanicillium lecanii
CBS 102194	Neosartorya spinosa
CBS 102195	Dothistroma rhabdoclinis
CBS 102279	Leptographium guttulatum
CBS 102280	Leptographium guttulatum
CBS 102281	Leptographium guttulatum
CBS 102308	Sphaerostilbella berkeleyana
CBS 102396	Penicillium commune
CBS 102418	Clonostachys solani
CBS 102442	Hyphodiscus hymeniophilus
CBS 102469	Phlyctema caulium
CBS 102593	Veronaea botryosa
CBS 102595	Alternaria limoniasperae
CBS 102596	Alternaria citrimacularis
CBS 102597	Alternaria tangelonis
CBS 102599	Alternaria turkisafria
CBS 102600	Alternaria toxicogenica
CBS 102601	Alternaria colombiana
CBS 102661	Talaromyces brevicompactus
CBS 102686	Monilia polystroma
CBS 102688	Monilia polystroma
CBS 102867	Neofabraea krawtzewii
CBS 102869	Neofabraea perennans
CBS 103.07	Aspergillus ostianus
CBS 103.12	Aspergillus tubingensis
CBS 103.14	Aspergillus foetidus
CBS 103.18	Alternaria crassa
CBS 103.19	Doratomyces stemonitis
CBS 103.20	Schizophyllum commune
CBS 103.22	Fennellia flavipes
CBS 103.23	Botrytis aclada
CBS 103.24	Alternaria brassicicola
CBS 103.25	Mycosphaerella lethalis
CBS 103.26	Alternaria peglionii
CBS 103.28	Absidia coerulea
CBS 103.29	Acrothecium robustum
CBS 103.30	Alternaria tomato
CBS 103.31	Ulocladium atrum
CBS 103.32	Alternaria cucumerina
CBS 103.33	Alternaria soliaegyptiaca
CBS 103.35	Mycocladus corymbifer
CBS 103.36	Monodictys nigrosperma
CBS 103.39	Agrocybe pediades
CBS 103.40	Ceratocystis fimbriata
CBS 103.45	Aspergillus caespitosus
CBS 103.47	Ulocladium botrytis
CBS 103.48	Acremoniella lutzi
CBS 103.52	Geomyces pannorum
CBS 103.63	Ophiostoma ulmi
CBS 103.65	Pochonia chlamydosporia
CBS 103.66	Aspergillus niger
CBS 103.69	Hypocrea aureoviridis
CBS 103.71	Eupenicillium crustaceum
CBS 103.73	Trichocoma paradoxa
CBS 103.76	Monochaetia osyridella
CBS 103.77	Chaetomium piluliferoides
CBS 103.78	Ophiostoma stenoceras
CBS 103.81	Ochrocladosporium frigidarii
CBS 103.83	Penicillium coalescens
CBS 103.89	Benjaminiella youngii
CBS 103.91	Absidia idahoensis
CBS 103.97	Bipolaris hawaiiensis
CBS 104.07	Aspergillus wentii
CBS 104.08	Absidia coerulea
CBS 104.09	Fusarium graminearum
CBS 104.10	Macrophoma coronillae-emeri
CBS 104.13	Aspergillus tamarii
CBS 104.15	Trichurus spiralis
CBS 104.16	Dothiorella gregaria
CBS 104.18	Eurotium rubrum
CBS 104.21	Ulocladium botrytis
CBS 104.22	Aspergillus terricola
CBS 104.23	Botrytis byssoidea
CBS 104.24	Alternaria radicina
CBS 104.26	Alternaria alternata
CBS 104.28	Absidia coerulea
CBS 104.32	Alternaria gossypina
CBS 104.35	Absidia zychae
CBS 104.39	Agrocybe pediades
CBS 104.45	Aspergillus clavatus
CBS 104.49	Alternaria brassicicola
CBS 104.53	Geomyces pannorum
CBS 104.57	Aspergillus niger
CBS 104.62	Chrysosporium keratinophilum
CBS 104.66	Ophiostoma stenoceras
CBS 104.67	Allomyces moniliformis
CBS 104.69	Penicillium argillaceum
CBS 104.70	Chaetomium homopilatum
CBS 104.71	Penicillium minioluteum
CBS 104.73	Isaria tenuipes
CBS 104.78	Acremonium curvulum
CBS 104.80	Phoma henningsii
CBS 104.83	Penicillium coalescens
CBS 104.96	Biscogniauxia cinereolilacina
CBS 105.08	Absidia coerulea
CBS 105.10	Mucor genevensis
CBS 105.11	Penicillium glabrum
CBS 105.13	Geomyces pannorum
CBS 105.14	Botryotrichum piluliferum
CBS 105.16	Thamnostylum piriforme
CBS 105.17	Dendrostilbella macrospora
CBS 105.22	Aureobasidium pullulans
CBS 105.23	Botryotinia squamosa
CBS 105.24	Alternaria alternata
CBS 105.28	Acrothecium nigrum
CBS 105.31	Ulocladium consortiale
CBS 105.32	Ulocladium chartarum
CBS 105.35	Scopulariopsis asperula
CBS 105.40	Chaetomium globosum
CBS 105.45	Aspergillus clavatus
CBS 105.47	Aspergillus niger
CBS 105.53	Geomyces pannorum
CBS 105.57	Aspergillus petrakii
CBS 105.63	Ophiostoma ulmi
CBS 105.67	Allomyces sp.
CBS 105.68	Eupenicillium baarnense
CBS 105.69	Penicillium argillaceum
CBS 105.70	Emericellopsis robusta
CBS 105.71	Penicillium nalgiovense
CBS 105.73	Isaria ghanensis
CBS 105.75	Stenella araguata
CBS 105.76	Paraconiothyrium sporulosum
CBS 105.80	Phoma huancayensis
CBS 105.83	Penicillium coalescens
CBS 106.07	Chaetomium funicola
CBS 106.08	Absidia spinosa
CBS 106.09	Mucor hiemalis
CBS 106.10	Mucor circinelloides
CBS 106.11	Penicillium lanosum
CBS 106.12	Arthrinium phaeospermum
CBS 106.13	Geomyces pannorum
CBS 106.16	Seimatosporium lichenicola
CBS 106.17	Fusarium oxysporum
CBS 106.18	Cyathus striatus
CBS 106.19	Tubakia dryina
CBS 106.20	Heyderia abietis
CBS 106.22	Beauveria brongniartii
CBS 106.23	Acremonium strictum
CBS 106.24	Alternaria mali
CBS 106.25	Aspergillus terreus
CBS 106.26	Apioporthe vepris
CBS 106.29	Alternaria porri
CBS 106.30	Ascochyta pisi
CBS 106.31	Armillaria mellea
CBS 106.32	Melanomma pulvis-pyrius
CBS 106.33	Eurotium rubrum
CBS 106.34	Alternaria lini
CBS 106.36	Alternaria brassicae
CBS 106.41	Alternaria septorioides
CBS 106.44	Geomyces pannorum
CBS 106.45	Aspergillus clavatus
CBS 106.47	Aspergillus foetidus
CBS 106.49	Arthrobotrys oligospora
CBS 106.51	Gelasinospora reticulata
CBS 106.53	Pseudallescheria fusoidea
CBS 106.55	Neosartorya aureola
CBS 106.57	Aspergillus versicolor
CBS 106.63	Ophiostoma ulmi
CBS 106.69	Penicillium argillaceum
CBS 106.70	Acremonium roseolum
CBS 106.75	Penidiella venezuelensis
CBS 106.77	Apiosordaria backusii
CBS 106.82	Laetiporus sulphureus
CBS 106.83	Chaetomium raii
CBS 107.07	Fusarium equiseti
CBS 107.08	Amblyosporium spongiosum
CBS 107.09	Backusella lamprospora
CBS 107.10	Isaria fumosorosea
CBS 107.11	Penicillium palitans
CBS 107.13	Circinella muscae
CBS 107.14	Chaetomium globosum
CBS 107.16	Mucor circinelloides
CBS 107.19	Mucor hiemalis
CBS 107.21	Ascochyta abelmoschi
CBS 107.22	Ceratocystis paradoxa
CBS 107.23	Helicostylum pulchrum
CBS 107.24	Ambrosia fungus
CBS 107.25	Aspergillus insuetus
CBS 107.26	Chrysosporium merdarium
CBS 107.27	Alternaria citri
CBS 107.28	Alternaria porri
CBS 107.29	Ambrosia fungus
CBS 107.31	Ascochyta aquilegiae
CBS 107.36	Alternaria grisea
CBS 107.38	Alternaria burnsii
CBS 107.39	Anthostoma dryophilum
CBS 107.42	Phoma medicaginis
CBS 107.46	Phoma pinodella
CBS 107.47	Aspergillus niger
CBS 107.61	Alternaria solani
CBS 107.62	Ascobolus crenulatus
CBS 107.64	Emericellopsis minima
CBS 107.65	Geomyces pannorum
CBS 107.66	Penicillium ingelheimense
CBS 107.68	Graphium fructicola
CBS 107.69	Preussia typharum
CBS 107.70	Beauveria felina
CBS 107.73	Paecilomyces amoene-roseus
CBS 107.77	Zopfiella longicaudata
CBS 107.79	Bimuria novae-zelandiae
CBS 107.81	Arthrobotrys superba
CBS 107.83	Chaetomium raii
CBS 108.07	Myxotrichum setosum
CBS 108.08	Aspergillus ochraceus
CBS 108.10	Rhinocladium lesnei
CBS 108.11	Pseudoplectania nigrella
CBS 108.14	Geomyces pannorum
CBS 108.16	Mucor circinelloides
CBS 108.17	Mucor circinelloides
CBS 108.18	Diatrypella quercina
CBS 108.19	Mucor circinelloides
CBS 108.21	Ophiostoma piceae
CBS 108.22	Cercospora medicaginis
CBS 108.24	Aspergillus oryzae
CBS 108.25	Asteroma corni
CBS 108.26	Ascochyta pisi
CBS 108.27	Nimbya gomphrenae
CBS 108.28	Aureobasidium pullulans
CBS 108.31	Phoma pinodella
CBS 108.37	Arthrobotrys conoides
CBS 108.38	Alternaria cheiranthi
CBS 108.39	Anthostoma gastrinum
CBS 108.40	Colletotrichum dematium
CBS 108.41	Alternaria alternata
CBS 108.44	Ulocladium atrum
CBS 108.46	Phoma pinodella
CBS 108.47	Aspergillus niger
CBS 108.49	Ascochyta juglandis
CBS 108.55	Eurotium intermedium
CBS 108.61	Alternaria zinniae
CBS 108.62	Phoma medicaginis
CBS 108.66	Penicillium atrosanguineum
CBS 108.69	Chaetomium atrobrunneum
CBS 108.70	Cordyceps militaris
CBS 108.76	Rhizopus stolonifer
CBS 108.78	Olpitrichum tenellum
CBS 108.79	Phoma clematidina
CBS 108.80	Aspergillus niger
CBS 108.82	Laetiporus sulphureus
CBS 108.83	Chaetomium globosporum
CBS 108.85	Cladosporium herbarum
CBS 108939	Dactylellina haptotyla
CBS 109.07	Monascus purpureus
CBS 109.08	Cladosporium cucumerinum
CBS 109.12	Geotrichum candidum
CBS 109.14	Fusicladium effusum
CBS 109.16	Mucor mucedo
CBS 109.19	Mucor hiemalis
CBS 109.20	Phanerochaete sordida
CBS 109.23	Pilidiella diplodiopsis
CBS 109.24	Beauveria brongniartii
CBS 109.25	Asterosporium hoffmannii
CBS 109.26	Eremothecium gossypii
CBS 109.27	Apioporthe phomospora
CBS 109.30	Aspergillus niger
CBS 109.32	Ascochyta corticola
CBS 109.36	Phoma herbarum
CBS 109.38	Ulocladium septosporum
CBS 109.39	Anthostoma melanotes
CBS 109.41	Alternaria porri
CBS 109.46	Aspergillus avenaceus
CBS 109.47	Aspergillus niger
CBS 109.54	Eleutherascus tuberculatus
CBS 109.55	Aspergillus deflectus
CBS 109.61	Alternaria zinniae
CBS 109.63	Aspergillus tamarii
CBS 109.64	Oidiodendron cereale
CBS 109.66	Penicillium novae-zeelandiae
CBS 109.67	Chrysosporium tropicum
CBS 109.69	Microascus albonigrescens
CBS 109.70	Cordyceps militaris
CBS 109.73	Isaria tenuipes
CBS 109.78	Auxarthron conjugatum
CBS 109.79	Phoma crinicola
CBS 109.80	Aspergillus niger
CBS 109.81	Pholiota squarrosa
CBS 109030	Lachnum palmae
CBS 109039	Petriella setifera
CBS 109047	Phialophora cinerescens
CBS 109081	Cosmospora flavoviridis
CBS 109158	Alternaria grandis
CBS 109160	Alternaria capsici
CBS 109163	Alternaria nitrimali
CBS 109200	Aleurodiscus amorphus
CBS 109285	Stachybotrys chlorohalonata
CBS 109287	Stachybotrys chartarum
CBS 109289	Stachybotrys chartarum
CBS 109314	Acephala applanata
CBS 109318	Acephala applanata
CBS 109321	Acephala applanata
CBS 109353	Leiosphaerella amomi
CBS 109377	Coemansia nantahalensis
CBS 109441	Ceratocystis moniliformopsis
CBS 109455	Alternaria alternata
CBS 109462	Sordaria alcina
CBS 109501	Cladosporium cladosporioides
CBS 109529	Acrophialophora fusispora
CBS 109568	Saprolegnia semihypogyna
CBS 109569	Brevilegnia megasperma
CBS 109570	Brevilegnia unisperma
CBS 109571	Brevilegnia unisperma
CBS 109578	Penicillium allii
CBS 109583	Penicillium albocoremium
CBS 109613	Penicillium atramentosum
CBS 109685	Phanerochaete . chrysosporium
CBS 109730	Alternaria arborescens
CBS 109755	Dwiroopa lythri
CBS 109839	Cryptosporiopsis rhizophila
CBS 109851	Thraustotheca terrestris
CBS 109875	Neofabraea alba
CBS 109939	Rhizopus oryzae
CBS 109953	Fusarium pseudograminearum
CBS 109954	Fusarium pseudograminearum
CBS 109956	Fusarium pseudograminearum
CBS 110.08	Beauveria felina
CBS 110.11	Botryosphaeria rhodina
CBS 110.12	Geotrichum candidum
CBS 110.14	Bipolaris sorokiniana
CBS 110.16	Mucor plumbeus
CBS 110.17	Rhizopus oryzae
CBS 110.18	Agaricus augustus
CBS 110.19	Mucor hiemalis
CBS 110.25	Beauveria bassiana
CBS 110.26	Petromyces alliaceus
CBS 110.27	Aspergillus oryzae
CBS 110.30	Aspergillus niger
CBS 110.31	Eurotium rubrum
CBS 110.32	Phoma pinodella
CBS 110.33	Phoma exigua
CBS 110.35	Acremoniella rugulosa
CBS 110.36	Ascocalyx abietis
CBS 110.38	Alternaria crassa
CBS 110.39	Anthostoma turgidum
CBS 110.40	Coniothyrium pyrinum
CBS 110.41	Alternaria solani
CBS 110.42	Aspergillus niger
CBS 110.43	Mammaria echinobotryoides
CBS 110.44	Alternaria brassicicola
CBS 110.50	Alternaria gossypina
CBS 110.51	Aspergillus asperescens
CBS 110.58	Alternaria petroselini
CBS 110.63	Chaetomium atrobrunneum
CBS 110.64	Penicillium roseopurpureum
CBS 110.66	Penicillium ochrochloron
CBS 110.70	Cordyceps militaris
CBS 110.73	Isaria coleopterorum
CBS 110.77	Stegonsporium pyriforme
CBS 110.78	Chaetomella oblonga
CBS 110.79	Phoma multirostrata
CBS 110.80	Aspergillus niger
CBS 110.81	Cylindrocarpon liriodendri
CBS 110.83	Chaetomium madrasense
CBS 110006	Brevilegnia variabilis
CBS 110030	Pythium sukuiense
CBS 110035	Hamatocanthoscypha ocellata
CBS 110050	Acaromyces ingoldii
CBS 110058	Pythiopsis terrestris
CBS 110060	Saprolegnia anisospora
CBS 110062	Saprolegnia litoralis
CBS 110063	Saprolegnia terrestris
CBS 110065	Saprolegnia turfosa
CBS 110066	Saprolegnia unispora
CBS 110114	Marssonina obclavata
CBS 110128	Anthostomella brabeji
CBS 110148	Fusarium dimerum
CBS 110245	Fusarium graminearum
CBS 110246	Fusarium graminearum
CBS 110249	Fusarium graminearum
CBS 110253	Fusarium graminearum
CBS 110255	Fusarium graminearum
CBS 110260	Fusarium graminearum
CBS 110262	Fusarium culmorum
CBS 110268	Fusarium cerealis
CBS 110271	Fusarium graminearum
CBS 110301	Botryosphaeria parva
CBS 110302	Botryosphaeria dothidea
CBS 110323	Psilocistella conicola
CBS 110370	Belonidium sulphureum
CBS 110412	Penicillium dipodomyis
CBS 110420	Penicillium griseofulvum
CBS 110422	Penicillium dipodomyicola
CBS 110435	Godronia urceolus
CBS 110496	Phaeobotryosphaeria porosa
CBS 110602	Cryptosporiopsis rhizophila
CBS 110612	Cryptosporiopsis rhizophila
CBS 110632	Mortierella capitata
CBS 110729	Harknessia uromycoides
CBS 110764	Penicillium concentricum
CBS 110769	Penicillium nordicum
CBS 111.07	Mucor plumbeus
CBS 111.10	Zygorhynchus moelleri
CBS 111.12	Gymnoascus reessii
CBS 111.13	Dothiorella zeae
CBS 111.14	Colletotrichum gloeosporioides
CBS 111.21	Colletotrichum circinans
CBS 111.23	Diaporthe perniciosa
CBS 111.24	Cenangium ferruginosum
CBS 111.25	Beauveria brongniartii
CBS 111.26	Aspergillus carbonarius
CBS 111.30	Aspergillus niger
CBS 111.34	Aspergillus awamori
CBS 111.36	Ascocalyx abietis
CBS 111.37	Arthrobotrys oligospora
CBS 111.38	Alternaria dauci
CBS 111.43	Penicillium polonicum
CBS 111.44	Alternaria danida
CBS 111.49	Aspergillus carneus
CBS 111.51	Neosartorya fischeri
CBS 111.52	Eurotium amstelodami
CBS 111.53	Phoma medicaginis
CBS 111.54	Xanthothecium peruvianum
CBS 111.56	Kirschsteiniothelia aethiops
CBS 111.57	Calcarisporium arbuscula
CBS 111.61	Kirschsteiniothelia aethiops
CBS 111.63	Chaetomium erectum
CBS 111.64	Penicillium rugulosum
CBS 111.66	Penicillium thomii
CBS 111.67	Gonatobotrys simplex
CBS 111.69	Corynascus sepedonium
CBS 111.70	Acremonium rutilum
CBS 111.76	Chaetomium globosum
CBS 111.79	Phoma radicina
CBS 111.80	Aspergillus carbonarius
CBS 111.82	Mycosphaerella tassiana
CBS 111113	Isaria farinosa
CBS 111226	Penicillium thymicola
CBS 111238	Beauveria bassiana
CBS 111377	Apoharknessia insueta
CBS 111547	Rutstroemia echinophila
CBS 111718	Rhizopus oryzae
CBS 111722	Fusarium solani
CBS 112.07	Rhizopus oryzae
CBS 112.16	Nectria inventa
CBS 112.17	Sclerotinia minor
CBS 112.21	Colletotrichum lini
CBS 112.24	Pseudocercospora cantuariensis
CBS 112.25	Fusarium decemcellulare
CBS 112.26	Eurotium echinulatum
CBS 112.27	Aspergillus clavatonanicus
CBS 112.28	Phoma exigua
CBS 112.30	Aspergillus niger
CBS 112.32	Aspergillus awamori
CBS 112.35	Geomyces pannorum
CBS 112.36	Phoma macrostoma
CBS 112.38	Alternaria dianthicola
CBS 112.41	Alternaria petroselini
CBS 112.42	Beauveria brongniartii
CBS 112.48	Eurotium amstelodami
CBS 112.49	Fennellia flavipes
CBS 112.51	Aspergillus oryzae
CBS 112.53	Phoma medicaginis
CBS 112.55	Neosartorya fischeri
CBS 112.57	Calcarisporium arbuscula
CBS 112.63	Chrysosporium merdarium
CBS 112.64	Talaromyces trachyspermus
CBS 112.65	Wardomyces pulvinatus
CBS 112.67	Trichocladium asperum
CBS 112.70	Acremonium rutilum
CBS 112.73	Preussia flanaganii
CBS 112.77	Polycoccum peltigerae
CBS 112.79	Phoma septicidalis
CBS 112.80	Aspergillus carbonarius
CBS 112.81	Utharomyces epallocaulus
CBS 112.83	Chaetomium madrasense
CBS 112042	Podospora pauciseta
CBS 112048	Alternaria malorum
CBS 112095	Penicillium pinophilum
CBS 112352	Pythium terrestris
CBS 112354	Pythium segnitium
CBS 112355	Pythium longandrum
CBS 112356	Pythium rhizosaccharum
CBS 112449	Aspergillus candidus
CBS 112549	Botryosphaeria corticola
CBS 112555	Botryosphaeria obtusa
CBS 112569	Penicillium discolor
CBS 112577	Penicillium verrucosum
CBS 112592	Campylocarpon pseudofasciculare
CBS 112614	Campylocarpon fasciculare
CBS 112795	Aspergillus persii
CBS 112803	Aspergillus westerdijkiae
CBS 112814	Aspergillus steynii
CBS 112907	Ceratocystis bhutanensis
CBS 112913	Cryphonectria parasitica
CBS 113.11	Truncatella hartigii
CBS 113.12	Cylindrocarpon ianthothele
CBS 113.14	Colletotrichum gloeosporioides
CBS 113.16	Minimedusa polyspora
CBS 113.17	Sphacelotheca reiliana
CBS 113.21	Coniothyrium glomerulatum
CBS 113.24	Mycocentrospora acerina
CBS 113.27	Eurotium medium
CBS 113.28	Phoma exigua
CBS 113.30	Aspergillus niger
CBS 113.32	Aspergillus flavus
CBS 113.33	Aspergillus awamori
CBS 113.34	Eurotium chevalieri
CBS 113.36	Phoma exigua
CBS 113.38	Alternaria passiflorae
CBS 113.39	Eurotium intermedium
CBS 113.41	Alternaria alternata
CBS 113.46	Aspergillus carbonarius
CBS 113.48	Aspergillus japonicus
CBS 113.52	Aspergillus awamori
CBS 113.53	Phoma sojicola
CBS 113.57	Fusarium decemcellulare
CBS 113.61	Gymnascella citrina
CBS 113.64	Neosartorya fischeri
CBS 113.65	Oidiodendron echinulatum
CBS 113.67	Drechslera dematioidea
CBS 113.69	Acremonium longisporum
CBS 113.75	Sirococcus conigenus
CBS 113.76	Phascolomyces articulosus
CBS 113.77	Humicola fuscoatra
CBS 113.81	Valsa friesii
CBS 113.85	Phialophora reptans
CBS 113.91	Halophytophthora kandelii
CBS 113.97	Stachybotrys chartarum
CBS 113187	Saprolegnia parasitica
CBS 113261	Alternaria cirsinoxia
CBS 113265	Mycosphaerella punctiformis
CBS 113289	Mycosphaerella ohnowa
CBS 113341	Pythium salinum
CBS 113342	Pythium lucens
CBS 113343	Saprolegnia diclina
CBS 113534	Myxotrichum berkeleyi
CBS 113536	Thedgonia ligustrina
CBS 113538	Encoelia fascicularis
CBS 113559	Campylocarpon fasciculare
CBS 113692	Sarcoleotia globosa
CBS 113694	Ceuthospora lauri
CBS 113700	Durella sanguinea
CBS 113992	Kirramyces eucalypti
CBS 114.07	Ulocladium oudemansii
CBS 114.08	Mucor genevensis
CBS 114.12	Oospora tenuis
CBS 114.13	Cryphonectria parasitica
CBS 114.14	Colletotrichum gloeosporioides
CBS 114.21	Coprinus sterquilinus
CBS 114.22	Cordyceps sphingum
CBS 114.23	Geotrichum candidum
CBS 114.25	Lecanicillium lecanii
CBS 114.26	Aspergillus melleus
CBS 114.27	Eurotium niveoglaucum
CBS 114.28	Phoma exigua
CBS 114.29	Aspergillus carbonarius
CBS 114.30	Eurotium herbariorum
CBS 114.32	Aspergillus gymnosardae
CBS 114.33	Fennellia nivea
CBS 114.34	Aspergillus japonicus
CBS 114.36	Phoma pinodella
CBS 114.37	Aspergillus phoenicis
CBS 114.38	Alternaria porri
CBS 114.39	Aspergillus niger
CBS 114.41	Chloridium virescens
CBS 114.46	Aspergillus carbonarius
CBS 114.47	Ceratocystis radicicola
CBS 114.48	Aspergillus clavatus
CBS 114.49	Aspergillus foetidus
CBS 114.50	Aspergillus niger
CBS 114.51	Aspergillus japonicus
CBS 114.52	Aspergillus foetidus
CBS 114.53	Ascodesmis nigricans
CBS 114.54	Gymnascella citrina
CBS 114.63	Emericella nidulans
CBS 114.66	Thermoascus crustaceus
CBS 114.69	Penicillium coralligerum
CBS 114.70	Acremonium breve
CBS 114.72	Sagenoma viride
CBS 114.74	Penicillium cyclopium
CBS 114.80	Aspergillus aculeatus
CBS 114.83	Chaetomium fusum
CBS 114102	Pythium sp.
CBS 114201	Stagonospora elegans
CBS 114207	Venturia polygoni-vivipari
CBS 114216	Neosartorya paulistensis
CBS 114217	Neosartorya udagawae
CBS 114218	Neosartorya udagawae
CBS 114221	Neosartorya botucatensis
CBS 114278	Asterosporium orientale
CBS 114287	Ceratocystis bhutanensis
CBS 114304	Pirottaea paupercula
CBS 114383	Corynascus sepedonium
CBS 114384	Aspergillus ochraceus
CBS 114425	Dasyscyphus nidulus
CBS 114431	Pirottaea imbricata
CBS 114432	Dasyscyphus mollissimus
CBS 114444	Hyalotricha corticicola
CBS 114486	Pythium polytylum
CBS 114582	Lachnellula suecica
CBS 114584	Pyrenopeziza solidaginis
CBS 114596	Pyrenopeziza arenivaga
CBS 114606	Chalara brunnipes
CBS 114829	Veronaea botryosa
CBS 114921	Naevala minutissima
CBS 115.08	Mucor racemosus
CBS 115.14	Glomerella lycopersici
CBS 115.16	Plenodomus chelidonii
CBS 115.19	Sclerotium coffeicola
CBS 115.25	Lecanicillium lecanii
CBS 115.26	Aspergillus ostianus
CBS 115.27	Fennellia nivea
CBS 115.29	Aspergillus tubingensis
CBS 115.30	Eurotium rubrum
CBS 115.33	Aspergillus oryzae
CBS 115.34	Aspergillus ficuum
CBS 115.36	Aspergillus gracilis
CBS 115.38	Alternaria radicina
CBS 115.39	Aspergillus niger
CBS 115.46	Aspergillus proliferans
CBS 115.48	Aspergillus pulverulentus
CBS 115.49	Aspergillus carbonarius
CBS 115.50	Aspergillus niger
CBS 115.51	Aspergillus petrakii
CBS 115.52	Aspergillus awamori
CBS 115.53	Thelebolus microsporus
CBS 115.54	Gymnascella hyalinospora
CBS 115.56	Fennellia flavipes
CBS 115.58	Ascochyta pyrethri
CBS 115.61	Arthrobotrys superba
CBS 115.63	Penicillium decumbens
CBS 115.65	Oidiodendron truncatum
CBS 115.67	Phoma pomorum
CBS 115.70	Acremonium breve
CBS 115.74	Penicillium simplicissimum
CBS 115.75	Hymenula stictoidea
CBS 115.80	Aspergillus aculeatus
CBS 115.81	Arthrobotrys oligospora
CBS 115.82A	Epicoccum nigrum
CBS 115.82B	Epicoccum nigrum
CBS 115024	Pseudocercospora sawadae
CBS 115038	Botryosphaeria sarmentorum
CBS 115135	Fusarium verticillioides
CBS 115265	Alternaria simsimi
CBS 115266	Embellisia lolii
CBS 115326	Torrendiella eucalypti
CBS 115328	Coleophoma empetri
CBS 115346	Geosmithia flava
CBS 115464	Pythium rostratifingens
CBS 115570	Aspergillus pseudoaculeatus
CBS 115572	Aspergillus sclerotioniger
CBS 115583	Absidia repens
CBS 115586	Lachnum palmae
CBS 115655	Mortierella hyalina
CBS 115657	Aspergillus neoniger
CBS 115659	Fusarium solani
CBS 115713	Hormonema carpetanum
CBS 115773	Ceratocystis bhutanensis
CBS 115778	Ceratocystis polychroma
CBS 115805	Podospora pyriformis
CBS 115928	Rutstroemia sydowiana
CBS 115968	Penicillium sizovae
CBS 116.08	Mucor circinelloides
CBS 116.14	Aureobasidium pullulans
CBS 116.16	Plenodomus fuscomaculans
CBS 116.21	Cytospora decorticans
CBS 116.22	Curvularia inaequalis
CBS 116.23	Geotrichum candidum
CBS 116.24	Chaetocladium brefeldii
CBS 116.25	Simplicillium lamellicola
CBS 116.26	Aspergillus penicillioides
CBS 116.28	Phoma pinodella
CBS 116.29	Sydowia polyspora
CBS 116.31	Dicyma olivacea
CBS 116.33	Aspergillus melleus
CBS 116.36	Aspergillus tubingensis
CBS 116.37	Fennellia flavipes
CBS 116.38	Alternaria radicina
CBS 116.39	Aspergillus ochraceus
CBS 116.46	Aspergillus terreus
CBS 116.49	Aspergillus carbonarius
CBS 116.50	Aspergillus restrictus
CBS 116.52	Aspergillus foetidus
CBS 116.53	Aspergillus asperescens
CBS 116.55	Aspergillus caesiellus
CBS 116.56	Aspergillus funiculosus
CBS 116.57	Chaetosphaeria myriocarpa
CBS 116.62	Eurotium intermedium
CBS 116.64	Thermomyces verrucosus
CBS 116.65	Mortierella lignicola
CBS 116.66	Cleistophoma dryina
CBS 116.71	Stereum sanguinolentum
CBS 116.78	Ophiostoma gossypinum
CBS 116.79	Nectriopsis tubariicola
CBS 116.80	Aspergillus aculeatus
CBS 116.82	Paraconiothyrium sporulosum
CBS 116.83	Epicoccum nigrum
CBS 116.84	Beauveriphora sporotricis
CBS 116016	Phomopsis sp.
CBS 116047	Aspergillus fumigatus
CBS 116300	Tritirachium oryzae
CBS 116324	Fusarium proliferatum
CBS 116459	Lasiodiplodia pseudotheobromae
CBS 116473	Gloeosporidiella turgida
CBS 116685	Aspergillus clavatus
CBS 116910	Scedosporium aurantiacum
CBS 116945	Aspergillus candidus
CBS 116952	Myxosporium psidii
CBS 117.08	Mucor hiemalis
CBS 117.16	Spongipellis unicolor
CBS 117.21	Exophiala castellanii
CBS 117.23	Clonostachys rosea
CBS 117.24	Ciboria americana
CBS 117.25	Acremonium charticola
CBS 117.26	Aspergillus sulphureus
CBS 117.27	Aspergillus sydowii
CBS 117.30	Phoma tracheiphila
CBS 117.33	Aspergillus restrictus
CBS 117.34	Aspergillus versicolor
CBS 117.37	Fennellia flavipes
CBS 117.43	Rhizopus stolonifer
CBS 117.44	Alternaria godetiae
CBS 117.46	Eurotium umbrosum
CBS 117.48	Aspergillus niger
CBS 117.49	Aspergillus carbonarius
CBS 117.50	Emericella rugulosa
CBS 117.51	Aspergillus awamori
CBS 117.52	Aspergillus awamori
CBS 117.53	Aspergillus asperescens
CBS 117.55	Aspergillus heteromorphus
CBS 117.58	Aspergillus ambiguus
CBS 117.59	Alternaria zinniae
CBS 117.61	Arthroderma quadrifidum
CBS 117.64	Penicillium citrinum
CBS 117.65	Myceliophthora thermophila
CBS 117.72	Talaromyces macrosporus
CBS 117.74	Mortierella hyalina
CBS 117.76	Aspergillus varians
CBS 117.77	Leptosphaeria ogilviensis
CBS 117.78	Ophiostoma gossypinum
CBS 117.79	Cladosporium tenuissimum
CBS 117.80	Aspergillus niger
CBS 117003	Cytospora valsoidea
CBS 117009	Botryosphaeria viticola
CBS 117072	Neosartorya metaglabra
CBS 117084	Plectosporium delsorboi
CBS 117104	Pythium phragmitis
CBS 117158	Camarographium koreanum
CBS 117159	Camarographium koreanum
CBS 117161	Meira nashicola
CBS 117168	Diaporthe aspalathi
CBS 117181	Penicillium buchwaldii
CBS 117186	Neosartorya neofennelliae
CBS 117194	Neosartorya varense
CBS 117286	Aspergillus versicolor
CBS 117292	Cercospora agavicola
CBS 117314	Eurotium herbariorum
CBS 117361	Alternaria ricini
CBS 117509	Penicillium decutarense
CBS 117520	Aspergillus parafumigatus
CBS 117521	Aspergillus pseudofumigatus
CBS 117522	Aspergillus pseudofumigatus
CBS 117550	Readeriella guyanensis
CBS 117603	Morinia longiappendiculata
CBS 117608	Fusarium solani
CBS 117696	Geomyces luteus
CBS 117697	Actinomucor kuwaitiensis
CBS 117708	Pseudocercospora opuntiae
CBS 117710	Hypocrea voglmayrii
CBS 117711	Hypocrea voglmayrii
CBS 117728	Cladosporium lignicola
CBS 117757	Cercospora zeae-maydis
CBS 117766	Aspergillus restrictus
CBS 117840	Cryptosporiopsis eucalypti
CBS 117843	Fusarium circinatum
CBS 118.08	Backusella lamprospora
CBS 118.13	Fusarium sambucinum
CBS 118.14	Humicola fuscoatra
CBS 118.21	Exophiala castellanii
CBS 118.25	Pleiochaeta setosa
CBS 118.26	Aspergillus sydowii
CBS 118.27	Aspergillus terreus
CBS 118.28	Aspergillus candidus
CBS 118.30	Beauveria bassiana
CBS 118.34	Aspergillus wentii
CBS 118.35	Aspergillus hennebergii
CBS 118.38	Ascochyta cheiranthi
CBS 118.39	Botryosphaeria quercuum
CBS 118.45	Aspergillus janus
CBS 118.46	Aspergillus versicolor
CBS 118.49	Aspergillus giganteus
CBS 118.51	Emericella nidulans
CBS 118.52	Aspergillus awamori
CBS 118.53	Aspergillus brevipes
CBS 118.56	Eurotium herbariorum
CBS 118.58	Eurotium echinulatum
CBS 118.59	Kirschsteiniothelia aethiops
CBS 118.62	Aspergillus flavus
CBS 118.67	Coniothyrium pyrinum
CBS 118.70	Acremonium tsugae
CBS 118.72	Trichoderma fasciculatum
CBS 118.74	Chalara microchona
CBS 118.75	Pestalotia rosae
CBS 118.78	Ophiostoma gossypinum
CBS 118.81	Arthrobotrys oligospora
CBS 118074	Phaeomyces kuwaitiensis
CBS 118110	Sphaeropsis sapinea
CBS 118119	Thielaviopsis basicola
CBS 118196	Corynascus kuwaitiensis
CBS 118204	Pythium sp.
CBS 118205	Pythium sp.
CBS 118228	Alternaria petroselini
CBS 118232	Aliquandostipite khaoyaiensis
CBS 118360	Pythium litorale
CBS 118444	Neosartorya fischeri
CBS 118466	Paecilomyces andoi
CBS 118467	Paecilomyces flavovirescens
CBS 118488	Alternaria gaisen
CBS 118510	Fusarium opheodes
CBS 118549	Fulvoflamma eucalypti
CBS 118645	Trichoderma paucisporum
CBS 118696	Alternaria mimicula
CBS 118731	Pythium cryptoirregulare
CBS 118739	Lasiodiplodia venezuelensis
CBS 118746	Pythium oligandrum
CBS 118747	Pythium splendens
CBS 118797	Botryotinia sphaerosperma
CBS 118814	Alternaria tomaticola
CBS 118820	Cercospora zeina
CBS 118894	Venturia ditricha
CBS 118909	Mycosphaerella stramenti
CBS 118910	Septoria provencialis
CBS 118913	Dwayaangam colodena
CBS 118923	Neonectria ditissima
CBS 118931	Fusarium solani
CBS 118978	Trichoderma paucisporum
CBS 119.08	Mucor circinelloides
CBS 119.14	Humicola grisea
CBS 119.19	Tilletia tritici
CBS 119.21	Exophiala castellanii
CBS 119.22	Cytosporina ribis
CBS 119.23	Haplographium debellae-marengoi
CBS 119.24	Bipolaris oryzae
CBS 119.26	Beauveria bassiana
CBS 119.27	Aspergillus insuetus
CBS 119.28	Aspergillus candidus
CBS 119.31	Fusarium coccidicola
CBS 119.32	Eurotium herbariorum
CBS 119.36	Eurotium herbariorum
CBS 119.37	Emericella variecolor
CBS 119.40	Emericellopsis glabra
CBS 119.43	Scopulariopsis flava
CBS 119.48	Aspergillus giganteus
CBS 119.49	Aspergillus aculeatus
CBS 119.51	Aspergillus terricola
CBS 119.52	Aspergillus awamori
CBS 119.53	Eurotium echinulatum
CBS 119.58	Aspergillus granulosus
CBS 119.64	Thallomicrosporon kuehnii
CBS 119.66	Sporonema hiemale
CBS 119.67	Acremonium murorum
CBS 119.70	Acremonium berkeleyanum
CBS 119.72	Sagenomella verticillata
CBS 119.74	Chalara microchona
CBS 119.77	Spicellum roseum
CBS 119.78	Ceratocystis fimbriata
CBS 119.79	Acremonium bacillisporum
CBS 119.81	Sporothrix ranii
CBS 119.92	Sagenomella oligospora
CBS 119047	Botryosphaeria corticis
CBS 119048	Botryosphaeria corticis
CBS 119051	Trichoderma petersenii
CBS 119058	Trichoderma taiwanense
CBS 119059	Trichoderma intricatum
CBS 119092	Trichoderma austrokoningii
CBS 119112	Pseudocercospora griseola f. griseola
CBS 119116	Pythium spinosum
CBS 119117	Pythium spinosum
CBS 119127	Podospora obclavata
CBS 119165	Pythium glomeratum
CBS 119168	Pythium viniferum
CBS 119169	Pythium rhizo-oryzae
CBS 119170	Pythium middletonii
CBS 119177	Fusarium vorosii
CBS 119180	Fusarium brasilicum
CBS 119183	Fusarium cortaderiae
CBS 119185	Colletotrichum boninense
CBS 119225	Aspergillus candidus
CBS 119234	Phialocephala turiciensis
CBS 119266	Phialocephala letzii
CBS 119269	Phialocephala europea
CBS 119273	Phialocephala helvetica
CBS 119277	Phialocephala uotolensis
CBS 119321	Hypocrea viridescens
CBS 119355	Pythium torulosum
CBS 119356	Pythium terrestris
CBS 119357	Pythium sp.
CBS 119358	Pythium sp.
CBS 119359	Pythium solare
CBS 119375	Penicillium brevicompactum
CBS 119387	Penicillium coffeae
CBS 119391	Penicillium janczewskii
CBS 119412	Cladosporium psychrotolerans
CBS 119413	Cladosporium salinae
CBS 119415	Cladosporium dominicanus
CBS 119416	Cladosporium halotolerans
CBS 119439	Ramularia collo-cygni
CBS 119489	Myrioconium maritimum
CBS 119497	Pyrenopeziza nervicola
CBS 119626	Sirococcus tsugae
CBS 119657	Perenniporia nanjenshana
CBS 119671	Alternaria mouchaccae
CBS 119673	Alternaria juxtiseptata
CBS 119674	Alternaria ellipsoidea
CBS 119676	Alternaria triglochinicola
CBS 119808	Neotyphodium gansuense
CBS 119825	Fusarium verticillioides
CBS 119849	Fusarium konzum
CBS 119853	Fusarium mangiferae
CBS 119857	Fusarium andiyazi
CBS 119860	Fusarium dlamini
CBS 119870	Fusarium culmorum
CBS 119876	Fusarium nelsonii
CBS 119902	Phytophthora medicaginis
CBS 119934	Fomes fomentarius
CBS 119940	Fusarium hostae
CBS 119972	Mycosphaerella minuta
CBS 119975	Mycosphaerella yunnanensis
CBS 119976	Mycosphaerella yunnanensis
CBS 119997	Pythium salpingophorum
CBS 120.08	Mucor indicus
CBS 120.12	Rhizopus oryzae
CBS 120.13	Alternaria instipitata
CBS 120.21	Scytalidium sp.
CBS 120.22	Epicoccum nigrum
CBS 120.23	Hypomyces aurantius
CBS 120.24	Bipolaris sorokiniana
CBS 120.29	Botrytis fabae
CBS 120.31	Ophiostoma quercus
CBS 120.33	Aspergillus sulphureus
CBS 120.34	Mortierella chlamydospora
CBS 120.35	Emericella nidulans
CBS 120.37	Atta fungus
CBS 120.38	Aspergillus candidus
CBS 120.40	Emericellopsis terricola
CBS 120.45	Aspergillus panamensis
CBS 120.48	Aspergillus granulatus
CBS 120.49	Aspergillus niger
CBS 120.50	Beauveria bassiana
CBS 120.51	Aspergillus thomii
CBS 120.55	Emericella nidulans
CBS 120.56	Emericella nidulans
CBS 120.57	Chaetomella raphigera
CBS 120.58	Aspergillus microcysticus
CBS 120.63	Geomyces pannorum
CBS 120.66	Preussia aemulans
CBS 120.67	Moniliella suaveolens
CBS 120.70	Acremonium berkeleyanum
CBS 120.71	Mucor odoratus
CBS 120.72	Sagenomella verticillata
CBS 120.73	Fusarium longipes
CBS 120.74	Chalara microchona
CBS 120.75	Bartalinia robillardoides
CBS 120.81	Drechslera stenospila
CBS 120.82	Leptosphaeria rusci
CBS 120.83	Valsa nivea
CBS 120.87	Bionectria pseudostriata
CBS 120.91	Hyaloscypha daedaleae
CBS 120025	Microdiplodia hawaiiensis
CBS 120026	Phaeosphaeriopsis musae
CBS 120028	Eucasphaeria capensis
CBS 120029	Passalora schizolobii
CBS 120030	Harknessia ipereniae
CBS 120031	Camarosporium sophoricola
CBS 120033	Harknessia gibbosa
CBS 120034	Cibiessia dimorphospora
CBS 120035	Mycosphaerella alistairii
CBS 120036	Anthostomella eucalyptorum
CBS 120037	Strelitziana africana
CBS 120038	Phacidiella eucalypti
CBS 120039	Dissoconium eucalypti
CBS 120070	Trichoderma neokoningii
CBS 120075	Trichoderma gamsii
CBS 120082	Harknessia rhabdosphaera
CBS 120083	Fusculina eucalypti
CBS 120086	Colletogloeopsis dimorpha
CBS 120132	Septoria steviae
CBS 120148	Alternaria infectoria
CBS 120153	Ochroconis gallopava
CBS 120158	Verticillium theobromae
CBS 120291	Cryptosporiopsis brunnea
CBS 120397	Endomelanconiopsis endophytica
CBS 120835	Diplodia africana
CBS 120957	Trichoderma harzianum
CBS 120958	Trichoderma asperellum
CBS 120959	Trichoderma species
CBS 120960	Trichoderma harzianum /cf.
CBS 120961	Trichoderma gamsii
CBS 120962	Trichoderma spirale
CBS 120963	Trichoderma spirale
CBS 120964	Trichoderma spirale
CBS 120965	Trichoderma harzianum cf.
CBS 120965	Trichoderma hazianum cf.
CBS 120967	Trichoderma tomentosum
CBS 121.13	Trichoderma hamatum
CBS 121.21	Dendrophoma mahoniae
CBS 121.22	Geotrichum candidum
CBS 121.24	Colletotrichum coccodes
CBS 121.26	Botryosphaeria ribis
CBS 121.28	Aspergillus foetidus
CBS 121.29	Cephaloascus fragrans
CBS 121.31	Cercospora beticola
CBS 121.32	Aspergillus wentii
CBS 121.33	Aspergillus terreus
CBS 121.35	Emericella nidulans
CBS 121.36	Beauveria bassiana
CBS 121.37	Atta fungus
CBS 121.39	Botrytis cinerea
CBS 121.44	Acremonium strictum
CBS 121.45	Aspergillus proliferans
CBS 121.48	Aspergillus awamori
CBS 121.49	Aspergillus niger
CBS 121.55	Aspergillus niger
CBS 121.56	Aspergillus nutans
CBS 121.57	Chaetomium cuniculorum
CBS 121.58	Emericella nidulans
CBS 121.59	Ascobolus crenulatus
CBS 121.67	Gymnoascus demonbreunii
CBS 121.68	Eupenicillium abidjanum
CBS 121.70	Acremonium berkeleyanum
CBS 121.71	Mortierella elongata
CBS 121.74	Chalara microchona
CBS 121.75	Didymella urticicola
CBS 121.78	Ophiostoma minus
CBS 121.81	Olpitrichum tenellum
CBS 121.84	Stilbella annulata
CBS 121.86	Phaeoisaria glauca
CBS 121621	Cladosporium herbarum
CBS 121921	Alternaria roseogrisea
CBS 121922	Alternaria undulata
CBS 121991	Aspergillus steynii
CBS 121993	Aspergillus steynii
CBS 121996	Aspergillus niger
CBS 121997	Aspergillus niger
CBS 122.08	Penicillium camemberti
CBS 122.12	Syncephalastrum racemosum
CBS 122.13	Actinomucor elegans
CBS 122.21	Diaporthe batatas
CBS 122.22	Geotrichum candidum
CBS 122.23	Mucor plasmaticus
CBS 122.24	Glomerella lagenaria
CBS 122.25	Colletotrichum coccodes
CBS 122.26	Botrytis anthophila
CBS 122.27	Aspergillus sydowii
CBS 122.31	Cercospora beticola
CBS 122.33	Aspergillus puniceus
CBS 122.35	Aspergillus aculeatus
CBS 122.36	Beauveria bassiana
CBS 122.39	Calostilbe striispora
CBS 122.42	Acremonium furcatum
CBS 122.45	Claviceps purpurea
CBS 122.47	Cladosporium sphaerospermum
CBS 122.48	Aspergillus microcephalus
CBS 122.49	Aspergillus tubingensis
CBS 122.53	Aspergillus giganteus
CBS 122.55	Aspergillus niger
CBS 122.56	Aspergillus nutans
CBS 122.57	Chaetomium quadrangulatum
CBS 122.58	Aspergillus peyronelii
CBS 122.63	Cladosporium sphaerospermum
CBS 122.64	Mycotypha africana
CBS 122.66	Preussia aemulans
CBS 122.67	Gymnoascus demonbreunii
CBS 122.68	Eupenicillium abidjanum
CBS 122.73	Fusarium culmorum
CBS 122.77	Arcuadendron ovatum
CBS 122.78	Subramaniula thielavioides
CBS 122.81	Septoria helianthicola
CBS 122.95	Phaeoannellomyces elegans
CBS 122088	Harknessia molokaiensis
CBS 122103	Myrothecium cinctum
CBS 122105	Ramularia pratensis
CBS 122110	Colletotrichum acutatum
CBS 122111	Colletotrichum acutatum
CBS 122130	Cladosporium multigeniculatum
CBS 122147	Trichoderma harzianum
CBS 122148	Trichoderma atroviride
CBS 122149	Trichoderma atroviride
CBS 122150	Trichoderma atroviride
CBS 122151	Penicillium chrysogenum
CBS 122152	Penicillium chrysogenum
CBS 122153	Penicillium chrysogenum
CBS 122154	Penicillium chrysogenum
CBS 122166	Gliocladium roseum
CBS 122167	Gliocladium roseum
CBS 122168	Gliocladium roseum
CBS 122169	Gliocladium roseum
CBS 122170	Gliocladium roseum
CBS 122171	Gliocladium roseum
CBS 122172	Verticillium psalliotae
CBS 122175	Verticillium lecanii
CBS 122177	Beauveria caledonica
CBS 122178	Beauveria bassiana
CBS 122179	Beauveria bassiana
CBS 122180	Beauveria bassiana
CBS 122181	Beauveria bassiana
CBS 122182	Beauveria bassiana
CBS 122183	Beauveria bassiana
CBS 122185	Beauveria bassiana
CBS 122186	Beauveria bassiana
CBS 122233	Harknessia rhabdosphaera
CBS 122258	Exophiala xenobiotica
CBS 122260	Taphrina sadebeckii
CBS 122264	Exophiala angulospora
CBS 122265	Exophiala castellanii
CBS 122275	Cladophialophora minourae
CBS 122302	Hypocrea parmastoi
CBS 122315	Calosphaeriophora pulchella
CBS 122350	Aureobasidium sp.
CBS 122449	Verticillium fungicola
CBS 122693	Saccharata capensis
CBS 122705	Bartalinia robillardoides
CBS 123.08	Penicillium camemberti
CBS 123.12	Ustilago hordei
CBS 123.13	Pestalotia vaccinii
CBS 123.14	Penicillium cyclopium
CBS 123.23	Mucor racemosus
CBS 123.25	Colletotrichum circinans
CBS 123.26	Leptoxyphium fumago
CBS 123.27	Aspergillus violaceofuscus
CBS 123.28	Eurotium pseudoglaucum
CBS 123.30	Botryosphaeria stevensii
CBS 123.31	Cercospora beticola
CBS 123.33	Exophiala lecanii-corni
CBS 123.35	Aspergillus wentii
CBS 123.36	Beauveria bassiana
CBS 123.38	Emericella nidulans
CBS 123.39	Ceratocystis fimbriata
CBS 123.48	Aspergillus niger
CBS 123.49	Aspergillus niger
CBS 123.53	Eurotium cristatum
CBS 123.55	Aspergillus ochraceopetaliformis
CBS 123.56	Aspergillus raperi
CBS 123.58	Beltrania rhombica
CBS 123.61	Ascochyta bohemica
CBS 123.62	Aspergillus malignus
CBS 123.65	Penicillium coralligerum
CBS 123.67	Gymnoascus demonbreunii
CBS 123.68	Eupenicillium abidjanum
CBS 123.71	Mortierella epigama
CBS 123.73	Fusarium equiseti
CBS 123.74	Phialophora olivacea
CBS 123.75	Pestalotia heterocornis
CBS 123.77	Arcuadendron triangulare
CBS 123.78	Leucosphaerina indica
CBS 123.79	Clonostachys compactiuscula
CBS 123180	Ulocladium botrytis
CBS 123537	Saccharata kirstenboschensis
CBS 124.08	Piptocephalis cylindrospora
CBS 124.14	Penicillium griseofulvum
CBS 124.21	Fusarium graminearum
CBS 124.22	Glomerella rufomaculans-vaccinii
CBS 124.23	Mucor racemosus
CBS 124.25	Colletotrichum dematium
CBS 124.30	Botryodiplodia ulmicola
CBS 124.31	Cercospora beticola
CBS 124.32	Botryodiplodia hypodermia
CBS 124.36	Beauveria bassiana
CBS 124.38	Aspergillus niger
CBS 124.42	Acremonium sclerotigenum
CBS 124.48	Aspergillus niger
CBS 124.49	Aspergillus foetidus
CBS 124.53	Hemicarpenteles ornatus
CBS 124.55	Aspergillus ochraceus
CBS 124.56	Aspergillus raperi
CBS 124.58	Botrytis cinerea
CBS 124.59	Emericella nidulans
CBS 124.61	Ascodesmis microscopica
CBS 124.64	Verticillium longisporum
CBS 124.65	Ochroconis constricta
CBS 124.66	Sporormia subticinensis
CBS 124.70	Acremonium fusidioides
CBS 124.73	Fusarium chlamydosporum
CBS 124.77	Geomyces asperulatus
CBS 124.78	Podospora pauciseta
CBS 124.79	Clonostachys compactiuscula
CBS 124.80	Dicyma funiculosa
CBS 124.82	Phoma exigua
CBS 124.91	Hyaloscypha albohyalina
CBS 124060	Lasiodiplodia theobromae
CBS 124176	Exophiala lecanii-corni
CBS 124274	Alternaria arborescens
CBS 124275	Ulocladium cucurbitae
CBS 124277	Alternaria tenuissima
CBS 124281	Alternaria arborescens
CBS 124282	Alternaria arborescens
CBS 124283	Alternaria tenuissima
CBS 124284	Memnoniella echinata
CBS 124285	Memnoniella echinata
CBS 124336	Hypocrea sp.
CBS 124337	Hypocrea sp.
CBS 124341	Neonectria radicicola
CBS 124347	Hypocrea rodmanii
CBS 124349	Protocrea pallida
CBS 124351	Hypocrea sinuosa
CBS 124353	Cosmospora flavoviridis
CBS 124355	Hypocrea sinuosa
CBS 124358	Trichoderma virens
CBS 124359	Hypocrea lutea
CBS 124360	Hypocrea austrokoningii
CBS 124361	Hypocrea atroviridis
CBS 124362	Hypocrea lixii
CBS 124364	Hypocrea sp.
CBS 124365	Hypocrea muroiana
CBS 124367	Hypocrea jecorina
CBS 124377	Trichoderma spirale
CBS 124378	Hypocrea semiorbis
CBS 124379	Hypocrea sp.
CBS 124381	Trichoderma harzianum
CBS 124382	Trichoderma harzianum
CBS 124383	Trichoderma pleuroticola
CBS 124384	Trichoderma asperellum
CBS 124385	Trichoderma sp.
CBS 124386	Hypocrea sp.
CBS 124387	Trichoderma pleurotum
CBS 124389	Cristaspora arxii
CBS 124390	Ulocladium castaneae
CBS 124391	Ulocladium microsporum
CBS 124394	Staphylotrichum coccosporum
CBS 124398	Hypocrea albofulva
CBS 124463	Pestalotiopsis sp.
CBS 124506	Coniolariella hispanica
CBS 124558	Ulocladium tuberculatum
CBS 124559	Mariannaea superimposita
CBS 124576	Hypocrea lixii
CBS 124591	Trichoderma polysporum
CBS 124595	Granulobasidium vellereum
CBS 124598	Trichoderma erinaceus
CBS 124599	Trichoderma harzianum
CBS 124603	Hypocrea jecorina
CBS 124604	Trichoderma erinaceus
CBS 124606	Trichoderma harzianum
CBS 124607	Trichoderma harzianum
CBS 124608	Trichoderma harzianum
CBS 124609	Clonostachys sp.
CBS 124610	Bionectria sp.
CBS 124614	Trichoderma harzianum
CBS 124615	Hypomyces aurantius
CBS 124617	Trichoderma stromaticum
CBS 124618	Trichoderma novaezelandiae
CBS 124619	Trichoderma erinaceus
CBS 124620	Trichoderma harzianum
CBS 124621	Trichoderma asperellum
CBS 124622	Trichoderma stromaticum
CBS 124623	Fusarium solani
CBS 124624	Fusarium solani
CBS 124625	Fusarium solani
CBS 124626	Fusarium solani
CBS 124627	Fusarium solani
CBS 124628	Fusarium solani
CBS 124629	Fusarium solani
CBS 124630	Fusarium solani
CBS 124631	Fusarium solani
CBS 124632	Fusarium solani
CBS 124633	Fusarium solani
CBS 124634	Fusarium solani
CBS 124639	Arachnomyces kanei
CBS 124640	Cephalotheca foveolata
CBS 124645	Pseudozyma prolifica
CBS 124650	Stemphylium phaseolii
CBS 124653	Ulocladium cantlous
CBS 124656	Wallrothiella congregata
CBS 124665	Fusarium solani
CBS 124668	Rhizopus arrhizus
CBS 124669	Rhizopus microsporus
CBS 124670	Emericella stella-maris
CBS 124738	Mucor circinelloides
CBS 124740	Neonectria veuillotiana
CBS 124741	Trichoderma stromaticum
CBS 124745	Pestalotiopsis paeoniicola
CBS 124746	Stemphylium amaranthi
CBS 124753	Stemphylium microsporum
CBS 124754	Clonostachys sp.
CBS 124756	Hypocrea minutispora
CBS 124890	Fusarium solani
CBS 124891	Fusarium solani
CBS 124959	Colletotrichum sp.
CBS 124982	Stemphylium apii
CBS 125.21	Kabatiella lini
CBS 125.22	Godronia cassandrae
CBS 125.23	Nectria bainii
CBS 125.24	Neonectria sp.
CBS 125.25	Colletotrichum dematium
CBS 125.27	Botrytis cinerea
CBS 125.32	Peziza ostracoderma
CBS 125.36	Beauveria bassiana
CBS 125.37	Botryodiplodia penzigii
CBS 125.38	Aspergillus terreus
CBS 125.39	Ceratocystis obscura
CBS 125.42	Geomyces pannorum
CBS 125.48	Aspergillus niger
CBS 125.52	Aspergillus inuii
CBS 125.55	Emericella quadrilineata
CBS 125.56	Aspergillus raperi
CBS 125.58	Botrytis cinerea
CBS 125.59	Aspergillus oryzae
CBS 125.61	Ascodesmis sphaerospora
CBS 125.65	Metarhizium flavoviride
CBS 125.66	Sporormia subticinensis
CBS 125.68	Absidia anomala
CBS 125.70	Acremonium fusidioides
CBS 125.72	Clonostachys rosea
CBS 125.73	Fusarium verticillioides
CBS 125.75	Pestalotia heterocornis
CBS 125.77	Malbranchea albolutea
CBS 125.78	Gymnoascus armeniacus
CBS 125.80	Cladosporium oxysporum
CBS 125.81	Ovadendron sulphureoochraceum
CBS 125.82	Phoma epicoccina
CBS 125.89	Ceratocystis abietina
CBS 126.08	Rhizoctonia solani
CBS 126.13	Sclerotium rhizodes
CBS 126.21	Nectria diversispora
CBS 126.22	Guignardia vaccinii
CBS 126.23	Penicillium vulpinum
CBS 126.25	Colletotrichum gloeosporioides
CBS 126.26	Cercospora malvacearum
CBS 126.27	Lecanicillium longisporum
CBS 126.29	Passalora dubia
CBS 126.30	Botrytis aclada
CBS 126.31	Cercospora beticola
CBS 126.36	Beauveria bassiana
CBS 126.37	Botryosporium longibrachiatum
CBS 126.38	Bispora antennata
CBS 126.40	Fusarium heterosporum
CBS 126.48	Aspergillus niger
CBS 126.49	Aspergillus phoenicis
CBS 126.52	Aspergillus awamori
CBS 126.54	Ascochyta pisi
CBS 126.56	Aspergillus unilateralis
CBS 126.57	Colletotrichum coccodes
CBS 126.59	Aspergillus sojae
CBS 126.61	Eurotium amstelodami
CBS 126.62	Aspergillus parasiticus
CBS 126.64	Penicillium purpurascens
CBS 126.65	Trichoderma virens
CBS 126.68	Absidia californica
CBS 126.70	Mucor flavus
CBS 126.72	Clonostachys rosea
CBS 126.75	Eleutheromyces subulatus
CBS 126.77	Malbranchea arcuata
CBS 126.78	Faurelina elongata
CBS 126.80	Exophiala exophialae
CBS 126.81	Fusarium oxysporum
CBS 126.87	Bionectria lucifer
CBS 126.91	Hyaloscypha herbarum
CBS 127.08	Rhizopus oryzae
CBS 127.14	Phomopsis vexans
CBS 127.22	Doratomyces stemonitis
CBS 127.25	Coniophora merulioides
CBS 127.27	Ceratocystis adiposa
CBS 127.28	Aspergillus wentii
CBS 127.29	Pseudocercosporella capsellae
CBS 127.31	Cercospora beticola
CBS 127.35	Beauveria bassiana
CBS 127.36	Beauveria bassiana
CBS 127.37	Botrytis galanthina
CBS 127.38	Botryoconis japonica
CBS 127.40	Fusarium oxysporum
CBS 127.48	Aspergillus awamori
CBS 127.49	Aspergillus carbonarius
CBS 127.53	Acrodontium simplex
CBS 127.55	Eurotium herbariorum
CBS 127.56	Aspergillus viridinutans
CBS 127.62	Aspergillus parasiticus
CBS 127.64	Talaromyces ucrainicus
CBS 127.65	Penicillium verrucosum
CBS 127.66	Preussia funiculata
CBS 127.68	Absidia cylindrospora
CBS 127.70	Mucor flavus
CBS 127.73	Fusarium oxysporum
CBS 127.74	Hyphodiscus hymeniophilus
CBS 127.75	Eleutheromyces subulatus
CBS 127.77	Malbranchea aurantiaca
CBS 127.79B	Verticillium tricorpus
CBS 127.79C	Verticillium tricorpus
CBS 127.80	Pestalotiopsis neglecta
CBS 127.81	Fusarium oxysporum
CBS 127.84	Parascedosporium tectonae
CBS 128.08	Rhizopus oryzae
CBS 128.22	Leptosphaerulina trifolii
CBS 128.24	Fusarium oxysporum
CBS 128.25	Cordyceps militaris
CBS 128.26	Claviceps microcephala
CBS 128.27	Cercospora kikuchii
CBS 128.29	Circinella muscae
CBS 128.30	Pseudocercospora theae
CBS 128.32	Ceratocystis paradoxa
CBS 128.36	Beauveria bassiana
CBS 128.37	Botrytis hyacinthi
CBS 128.38	Botryosphaeria ribis
CBS 128.48	Aspergillus awamori
CBS 128.49	Emericella quadrilineata
CBS 128.52	Aspergillus foetidus
CBS 128.53	Beauveria brongniartii
CBS 128.54	Aspergillus aeneus
CBS 128.55	Aspergillus silvaticus
CBS 128.61	Hemicarpenteles thaxteri
CBS 128.62	Aspergillus puniceus
CBS 128.64	Sydowia polyspora
CBS 128.66	Preussia funiculata
CBS 128.68	Absidia psychrophilia
CBS 128.69	Thelebolus polysporus
CBS 128.70	Backusella circina
CBS 128.73	Fusarium redolens
CBS 128.75	Arthroderma uncinatum
CBS 128.77	Malbranchea chrysosporioidea
CBS 128.78	Pseudallescheria ellipsoidea
CBS 128.79	Ampelomyces quisqualis
CBS 128.81	Fusarium oxysporum
CBS 128.83	Monacrosporium thaumasium
CBS 128.95	Fusarium venenatum
CBS 129.08	Sclerotium tuliparum
CBS 129.21	Plenodomus destruens
CBS 129.22	Leucostoma persoonii
CBS 129.24	Fusarium oxysporum
CBS 129.25	Corynespora cassiicola
CBS 129.26	Armillaria tabescens
CBS 129.27	Phanerochaete chrysosporium
CBS 129.30	Passalora calotropidis
CBS 129.32	Ophiostoma piliferum
CBS 129.36	Beauveria bassiana
CBS 129.37	Botrytis lutescens
CBS 129.39	Cercospora zebrinae
CBS 129.41	Mucor plumbeus
CBS 129.49	Aspergillus tamarii
CBS 129.52	Emericella nidulans
CBS 129.53	Acrodontium virellum
CBS 129.54	Eurotium chevalieri
CBS 129.55	Aspergillus sydowii
CBS 129.59	Bispora betulina
CBS 129.61	Fennellia flavipes
CBS 129.64	Acremonium crotocinigenum
CBS 129.69	Thelebolus crustaceus
CBS 129.70	Backusella circina
CBS 129.72	Gonytrichum caesium
CBS 129.73	Fusarium culmorum
CBS 129.77	Malbranchea circinata
CBS 129.78	Pseudallescheria fimeti
CBS 129.79	Ampelomyces quisqualis
CBS 129.81	Fusarium oxysporum
CBS 129.97	Cylindrodendrum album
CBS 130.08	Sclerotium tuliparum
CBS 130.22	Metarhizium anisopliae
CBS 130.24	Fusarium poae
CBS 130.26	Bipolaris maydis
CBS 130.28	Botryotrichum atrogriseum
CBS 130.31	Ciboria amentacea
CBS 130.32	Pseudocercospora eriodendri
CBS 130.36	Beauveria bassiana
CBS 130.37	Botrytis tulipae
CBS 130.38	Burgoa anomala
CBS 130.39	Thielaviopsis thielavioides
CBS 130.41	Mucor odoratus
CBS 130.49	Aspergillus wentii
CBS 130.51	Acremonium apii
CBS 130.54	Aspergillus eburneocremeus
CBS 130.55	Aspergillus terreus
CBS 130.56	Botryotrichum piluliferum
CBS 130.59	Blakeslea trispora
CBS 130.62	Basidiobolus microsporus
CBS 130.63	Penicillium simplicissimum
CBS 130.64	Chaetomella raphigera
CBS 130.67	Paecilomyces marquandii
CBS 130.69	Phoma putaminum
CBS 130.71	Metarhizium anisopliae
CBS 130.74	Phialophora hyalina
CBS 130.77	Malbranchea flavorosea
CBS 130.79	Ampelomyces quisqualis
CBS 130.80	Glomerella cingulata
CBS 130.81	Fusarium oxysporum
CBS 130.86	Cosmospora consors
CBS 130.89	Talaromyces macrosporus
CBS 131.08	Trichurus spiralis
CBS 131.23	Pilaira anomala
CBS 131.24	Fusarium oxysporum
CBS 131.26	Colletotrichum nigrum
CBS 131.28	Botrytis cinerea
CBS 131.29	Cladosporium cladosporioides
CBS 131.36	Beauveria bassiana
CBS 131.37	Brevilegnia gracilis
CBS 131.38	Burgoa verzuoliana
CBS 131.41	Mucor saturninus
CBS 131.48	Aspergillus tamarii
CBS 131.49	Aspergillus wentii
CBS 131.55	Emericella unguis
CBS 131.58	Capnodium salicinum
CBS 131.59	Blakeslea trispora
CBS 131.61	Aspergillus flavus
CBS 131.65	Myceliophthora thermophila
CBS 131.67	Penicillium camemberti
CBS 131.68	Dendryphion nanum
CBS 131.69	Phoma leveillei
CBS 131.70	Chrysosporium merdarium
CBS 131.71	Myrothecium cinctum
CBS 131.73	Fusarium incarnatum
CBS 131.77	Malbranchea dendritica
CBS 132.08	Ustilago maydis
CBS 132.21	Monilinia laxa
CBS 132.22	Mucor fuscus
CBS 132.24	Geotrichum candidum
CBS 132.25	Cylindrocarpon candidum
CBS 132.26	Paraconiothyrium sporulosum
CBS 132.27	Glomerella tucumanensis
CBS 132.28	Cercospora diazu
CBS 132.29	Cladosporium herbarum
CBS 132.30	Chaetomium globosum
CBS 132.31	Chrysosporium inops
CBS 132.33	Byssochlamys fulva
CBS 132.36	Beauveria bassiana
CBS 132.41	Mariannaea elegans
CBS 132.48	Aspergillus tamarii
CBS 132.51	Phialophora gregata
CBS 132.52	Aspergillus ochraceus
CBS 132.55	Emericella unguis
CBS 132.56	Lecanicillium muscarium
CBS 132.60	Ascotricha pusilla
CBS 132.63	Penicillium daleae
CBS 132.67	Penicillium camemberti
CBS 132.68	Doratomyces microsporus
CBS 132.69	Phoma typharum
CBS 132.72	Oidiodendron scytaloides
CBS 132.73	Fusarium incarnatum
CBS 132.74	Acremonium stromaticum
CBS 132.77	Malbranchea flava
CBS 132.78	Microascus manginii
CBS 132.81	Dichotomophthora lutea
CBS 133.21	Monilinia laxa
CBS 133.23	Laetiporus sulphureus
CBS 133.24	Geotrichum candidum
CBS 133.25	Valsa pruinosa
CBS 133.27	Cunninghamella blakesleeana
CBS 133.28	Cercospora pantoleuca
CBS 133.29	Fusicladium subsessile
CBS 133.30	Aureobasidium pullulans
CBS 133.31	Geomyces pannorum
CBS 133.36	Beauveria bassiana
CBS 133.37	Byssochlamys nivea
CBS 133.48	Aspergillus tamarii
CBS 133.52	Aspergillus oryzae
CBS 133.54	Aspergillus multicolor
CBS 133.55	Aspergillus ustus
CBS 133.56	Acremonium berkeleyanum
CBS 133.60	Emericella rugulosa
CBS 133.65	Dendrodochium hymenuloides
CBS 133.67	Penicillium camemberti
CBS 133.70	Penicillium inflatum
CBS 133.72	Phoma glomerata
CBS 133.73	Fusarium coeruleum
CBS 133.74	Acremonium stromaticum
CBS 133.76	Leucostoma persoonii
CBS 133.77	Malbranchea flocciformis
CBS 133.78	Auxarthron zuffianum
CBS 133.79	Trichoderma harzianum
CBS 134.24	Fusarium lateritium
CBS 134.25	Cytospora minuta
CBS 134.27	Cunninghamella echinulata
CBS 134.28	Cercospora pantoleuca
CBS 134.29	Pithomyces maydicus
CBS 134.31	Cladosporium herbarum
CBS 134.32	Geomyces pannorum
CBS 134.34	Cephalotheca reniformis
CBS 134.39	Bipolaris maydis
CBS 134.41	Eupenicillium baarnense
CBS 134.45	Mortierella gemmifera
CBS 134.48	Aspergillus tubingensis
CBS 134.51	Ophiostoma capilliferum
CBS 134.52	Aspergillus oryzae
CBS 134.56	Acremonium roseogriseum
CBS 134.58	Acremonium sclerotigenum
CBS 134.60	Aspergillus terreus
CBS 134.63	Penicillium simplicissimum
CBS 134.67	Talaromyces helicus
CBS 134.68	Ramichloridium schulzeri
CBS 134.69	Psammina bommeriae
CBS 134.70	Penicillium inflatum
CBS 134.71	Acremonium implicatum
CBS 134.73	Fusarium sacchari
CBS 134.74	Acremonium stromaticum
CBS 134.77	Malbranchea gypsea
CBS 134.78	Chrysosporium indicum
CBS 134.79	Trichoderma koningii
CBS 134.86	Pythium helicandrum
CBS 134.95	Fusarium proliferatum
CBS 135.21	Sporormia pithyophila
CBS 135.24	Fusarium sambucinum
CBS 135.25	Dermea prunastri
CBS 135.26	Cryptocline cyclaminis
CBS 135.36	Suillus bovinus
CBS 135.37	Calocera cornea
CBS 135.38	Spermospora subulata
CBS 135.45	Mytilinidion karstenii
CBS 135.48	Aspergillus tubingensis
CBS 135.51	Ophiostoma clavatum
CBS 135.52	Neosartorya quadricincta
CBS 135.54	Aspergillus niger
CBS 135.55	Emericella variecolor
CBS 135.56	Acremonium sclerotigenum
CBS 135.62	Byssochlamys fulva
CBS 135.67	Penicillium roqueforti
CBS 135.70	Penicillium inflatum
CBS 135.74A	Acremonium stromaticum
CBS 135.74B	Acremonium stromaticum
CBS 135.74C	Acremonium stromaticum
CBS 135.74D	Acremonium stromaticum
CBS 135.74F	Acremonium stromaticum
CBS 135.74G	Acremonium stromaticum
CBS 135.74H	Acremonium stromaticum
CBS 135.77	Malbranchea fulva
CBS 135.79	Trichoderma longibrachiatum
CBS 135.87	Chrysosporium kreiselii
CBS 135.91	Apiosordaria vestita
CBS 136.22	Penicillium herquei
CBS 136.24	Fusarium sambucinum
CBS 136.25	Diaporthe arctii
CBS 136.26	Cryptodiaporthe aculeans
CBS 136.27	Lachnellula calyciformis
CBS 136.28	Chaetocladium brefeldii
CBS 136.29	Bipolaris maydis
CBS 136.30	Colletotrichum curvatum
CBS 136.34	Ceratocystis adiposa
CBS 136.36	Suillus luteus
CBS 136.37	Caudospora taleola
CBS 136.38	Chaetomium cancroideum
CBS 136.41	Penicillium ulaiense
CBS 136.45	Talaromyces bacillisporus
CBS 136.48	Emericella unguis
CBS 136.52	Aspergillus phoenicis
CBS 136.54	Aspergillus niger
CBS 136.55	Emericella variecolor
CBS 136.56	Ophiostoma stenoceras
CBS 136.57	Conidiobolus adieretus
CBS 136.59	Byssochlamys nivea
CBS 136.61	Aspergillus parvulus
CBS 136.64	Strasseria geniculata
CBS 136.65	Penicillium digitatum
CBS 136.67	Byssochlamys nivea
CBS 136.68	Clonostachys rosea
CBS 136.73	Fusarium sambucinum
CBS 136.79	Trichoderma hamatum
CBS 137.24	Nalanthamala vermoesenii
CBS 137.25	Diplodia malorum
CBS 137.26	Winterella cinctula
CBS 137.27	Diaporthe acerina
CBS 137.29	Drechslera kusanoi
CBS 137.37	Plectosphaerella cucumerina
CBS 137.38	Chaetomium elatum
CBS 137.40	Mucor saturninus
CBS 137.41	Penicillium novae-zeelandiae
CBS 137.48	Emericella unguis
CBS 137.51	Ophiostoma galeiforme
CBS 137.54	Aspergillus phoenicis
CBS 137.58	Chaetomium angustispirale
CBS 137.59	Calcarisporium arbuscula
CBS 137.61	Eurotium rubrum
CBS 137.67	Auxarthron reticulatum
CBS 137.70	Eupenicillium crustaceum
CBS 137.71	Hypomyces corticiicola
CBS 137.73	Fusarium xylarioides
CBS 137.74	Pestalotiopsis microspora
CBS 137.79	Gliocladium viride
CBS 137.81	Ulocladium oudemansii
CBS 138.24	Colletotrichum gloeosporioides
CBS 138.25	Diplodina coloradensis
CBS 138.27	Diaporthe beckhausii
CBS 138.30	Grovesinia pyramidalis
CBS 138.34	Ceratocystis major
CBS 138.37	Simplicillium lamellicola
CBS 138.38	Chaetomium globosum
CBS 138.45	Penicillium chrysogenum
CBS 138.46	Dermea libocedri
CBS 138.50	Ophiostoma narcissi
CBS 138.52	Aspergillus terricola
CBS 138.55	Emericella violacea
CBS 138.56	Chaetomium bostrychodes
CBS 138.58	Chaetomium murorum
CBS 138.69	Acrophialophora fusispora
CBS 138.70	Penicillium nalgiovense
CBS 138.71	Zygosporium masonii
CBS 138.72	Eupenicillium pinetorum
CBS 138.77	Ophiostoma triangulosporum
CBS 138.78	Cryptendoxyla hypophloia
CBS 138.95	Rhizopus schipperae
CBS 139.22	Phyllosticta congesta
CBS 139.23	Monilinia mespili
CBS 139.24	Hymenoscyphus vitellinus
CBS 139.25	Elsino&#235; fawcettii
CBS 139.26	Cylindrocladiella parva
CBS 139.27	Diaporthe celastrina
CBS 139.28	Chlorociboria aeruginosa
CBS 139.31	Bipolaris oryzae
CBS 139.36	Ophiostoma multiannulatum
CBS 139.38	Chaetomium globosum
CBS 139.42	Doratomyces purpureofuscus
CBS 139.45	Penicillium citrinum
CBS 139.48	Aspergillus foetidus
CBS 139.50	Ophiostoma stenoceras
CBS 139.52	Aspergillus awamori
CBS 139.54	Aspergillus niger
CBS 139.56	Chaetomium causiiforme
CBS 139.58	Chaetomium bostrychodes
CBS 139.60	Plectosphaerella cucumerina
CBS 139.61	Aspergillus sparsus
CBS 139.63	Elaphocordyceps ophioglossoides
CBS 139.65	Penicillium steckii
CBS 139.68	Coniochaeta tetraspora
CBS 139.70	Mucor racemosus
CBS 139.72	Eupenicillium pinetorum
CBS 139.77	Blastobotrys proliferans
CBS 139.78	Phoma intricans
CBS 139.79	Cosmospora consors
CBS 139.91	Sclerotinia asari
CBS 14	Rhodosporidium toruloides
CBS 140.23	Sepedonium chrysospermum
CBS 140.25	Saprochaete gigas
CBS 140.28	Circinella chinensis
CBS 140.29	Bipolaris setariae
CBS 140.31	Bipolaris sorokiniana
CBS 140.37	Ceratocystis coerulescens
CBS 140.38	Chaetomium globosum
CBS 140.45	Penicillium vulpinum
CBS 140.50	Chaetomium brasiliense
CBS 140.51	Ophiostoma tetropii
CBS 140.56	Chaetomium erectum
CBS 140.58	Chaetomium bostrychodes
CBS 140.62	Acremonium tubakii
CBS 140.65	Byssochlamys nivea
CBS 140.68	Coniochaeta tetraspora
CBS 140.70	Mucor racemosus
CBS 140.71	Stephanoascus farinosus
CBS 140.72	Penicillium thomii
CBS 140.77	Heteroconium solaninum
CBS 140.78	Lophotrichus ampullus
CBS 140.79	Coniochaeta angustispora
CBS 140.92	Harziella capitata
CBS 141.26	Dermea cerasi
CBS 141.27	Diaporthe impulsa
CBS 141.28	Circinella muscae
CBS 141.29	Bipolaris setariae
CBS 141.37	Ceratocystis fimbriata
CBS 141.41	Cadophora luteo-olivacea
CBS 141.53	Chaetosphaeria myriocarpa
CBS 141.54	Chloridium virescens
CBS 141.56	Chaetomium reflexum
CBS 141.58	Chaetomium perlucidum
CBS 141.59	Fusarium proliferatum
CBS 141.60	Scolecobasidium salinum
CBS 141.61	Bispora betulina
CBS 141.65	Trichoderma polysporum
CBS 141.69	Pestalotiopsis palmarum
CBS 141.70	Mucor racemosus
CBS 141.72	Oidiodendron pilicola
CBS 141.73	Akanthomyces gracilis
CBS 141.81	Cladosporium herbarum
CBS 142.22	Phycomyces blakesleeanus
CBS 142.24	Isaria farinosa
CBS 142.26	Diaporthe arctii
CBS 142.27	Amphiporthe raveneliana
CBS 142.28	Circinella muscae
CBS 142.29	Bipolaris setariae
CBS 142.31	Colletotrichum fragariae
CBS 142.33	Chaetomium globosum
CBS 142.35	Circinella simplex
CBS 142.37	Ophiostoma piceae
CBS 142.38	Chaetomium globosum
CBS 142.42	Myrothecium roridum
CBS 142.54	Chloridium virescens
CBS 142.55	Arthrinium phaeospermum
CBS 142.56	Chaetopsina fulva
CBS 142.59	Amerosporium atrum
CBS 142.61	Chloridium virescens
CBS 142.62	Acremonium radiatum
CBS 142.64	Cryptocline cinerescens
CBS 142.65	Trichothecium roseum
CBS 142.70	Mucor racemosus
CBS 142.71	Acremonium flavum
CBS 142.74	Eleutherascus tuberculatus
CBS 142.78	Bipolaris papendorfii
CBS 142.79	Colletotrichum truncatum
CBS 142.81	Circinella minor
CBS 142.83	Chrysosporium queenslandicum
CBS 142.86	Penicillium solitum
CBS 143.21	Microbotryum violaceum
CBS 143.22	Physalospora vaccinii
CBS 143.23	Polypaecilum botryoides
CBS 143.25	Fusarium avenaceum
CBS 143.27	Diaporthe megalospora
CBS 143.28	Circinella umbellata
CBS 143.29	Bipolaris setariae
CBS 143.35	Cladosporium cladosporioides
CBS 143.38	Chaetomium globosum
CBS 143.45	Penicillium hirsutum
CBS 143.50	Chaetomium thermophilum
CBS 143.52	Brevilegnia unisperma
CBS 143.54	Chloridium lignicola
CBS 143.56	Circinella minor
CBS 143.58	Chaetomium semen-citrulli
CBS 143.59	Acremonium berkeleyanum
CBS 143.60	Ceriosporopsis halima
CBS 143.62	Lecanicillium muscarium
CBS 143.64	Curvularia prasadii
CBS 143.65	Cladosporium cladosporioides
CBS 143.67	Wardomyces ovalis
CBS 143.68	Asordaria arctica
CBS 143.70	Mucor racemosus
CBS 143.77	Chrysosporium lucknowense
CBS 143.78	Volutella colletotrichoides
CBS 143.83	Duddingtonia flagrans
CBS 143.92	Vibrissea truncorum
CBS 144.21	Microbotryum violaceum
CBS 144.24	Mucor mucedo
CBS 144.27	Diaporthe neilliae
CBS 144.28	Circinella umbellata
CBS 144.32	Bipolaris sorokiniana
CBS 144.33	Acrodontium crateriforme
CBS 144.35	Cladosporium cladosporioides
CBS 144.36	Cylindrocladium theae
CBS 144.38	Chaetomium globosum
CBS 144.39	Coprinus auricomus
CBS 144.41	Botryotinia draytonii
CBS 144.44	Fusarium diversisporum
CBS 144.45	Penicillium cyclopium
CBS 144.46	Dermea tulasnei
CBS 144.55	Botrytis cinerea
CBS 144.56	Circinella umbellata
CBS 144.63	Curvularia lunata
CBS 144.64	Curvularia prasadii
CBS 144.67	Wardomyces simplex
CBS 144.70	Coniochaeta angustispora
CBS 144.78	Fusarium tricinctum
CBS 144.79	Phomopsis microspora
CBS 144.83	Penicillium soppii
CBS 144.86	Penicillium solitum
CBS 145.22	Pleurotus ostreatus
CBS 145.24	Mucor mucedo
CBS 145.25	Fusarium chlamydosporum
CBS 145.26	Diaporthe hickoriae
CBS 145.27	Diaporthe oxyspora
CBS 145.28	Omphalotus olearius
CBS 145.30	Exophiala castellanii
CBS 145.32	Bipolaris sorokiniana
CBS 145.35	Cladosporium cladosporioides
CBS 145.36	Circinella muscae
CBS 145.37	Passalora janseana
CBS 145.38	Chaetomium globosum
CBS 145.39	Coprinus auricomus
CBS 145.44	Fusarium incarnatum
CBS 145.45	Eupenicillium javanicum
[truncated: 8,207 more rows]
